# Supplementary material for: Imputation of Below Detection Limit Missing Data in Chemical Mixture Analysis with Bayesian Group Index Regression
Source: Int J Environ Res Public Health. 2022 Jan 26;19(3):1369. doi: 10.3390/ijerph19031369 (PMC8835633; doi:10.3390/ijerph19031369)
Supplement: Supplementary file 1 [file ijerph-19-01369-s001.zip]

Archive with 1 entries (1 files):
- ijerph-1525465-supplementary.pdf
